# Supplementary material for: Inhibitory Effect of Tamarix ramosissima Extract on the Formation of Heterocyclic Amines in Roast Lamb Patties by Retarding the Consumption of Precursors and Preventing Free Radicals
Source: Foods. 2022 Mar 29;11(7):1000. doi: 10.3390/foods11071000 (PMC8998052; doi:10.3390/foods11071000)
Supplement: Supplementary file 1 [file foods-11-01000-s001.zip]

Archive with 1 entries (1 files):
- foods-1632029-supplementary.pdf
